# Supplementary material for: Species compositions of terrestrial isopods in public parks of a commuter town in Japan
Source: Zookeys. 2018 Dec 3;(801):389–99. doi: 10.3897/zookeys.801.21875 (PMC6288242; doi:10.3897/zookeys.801.21875)
Supplement: Supplementary material 1 — AIC values of GLMs at the five apatial scales [file zookeys-801-389-s001.xlsx]

## Sheet: Supplementary material 1
Supplementary material 1. AIC values of GLMs at the five apatial scales.
	25 m	50 m	100 m	250 m	500 m
Agnara pannuosa	68	70.2	69.4	71.9	72.1
Armadillidae sp. 1	46.8	50.1	50.1	47.5	48.6
Burmoniscus kathmandius	47.5	43.7	43.8	47.1	48.6
Ligidium koreanum	32.8	26.8	24.4	26	24.2
Lucasioides spp.	67.3	67.9	67.6	60.7	63
Mongoloniscus koreanus	160.4	154.2	139.7	144.2	150.4
Mongoloniscus vanamei	172.5	173.1	172.8	169.7	170.2
Porcellio laevis	158.2	157.4	157.5	162.7	167
Porcellio scaber	145.3	146.3	144.6	141.9	140.2
Porcellionides pruinosus	73.9	76.5	74.9	77.2	76
Number of species
Native species	329.8	325.3	322.7	329.8	337
Exotic species	382.7	380.6	380.3	380.4	380.9
